# Supplementary material for: Multidimensional Gene Set Analysis of Genomic Data
Source: PLoS One. 2010 Apr 27;5(4):e10348. doi: 10.1371/journal.pone.0010348 (PMC2860497; doi:10.1371/journal.pone.0010348)
Supplement: File S3 — A) GO Biological Process terms, and B) KEGG pathways, significant for differential gene expression in dermatitis and psoriasis case-control studies and their interaction, along with the corresponding graphical representations. In the plots blue lines intersect in the mean of the distribution of all the values and red lines intersect in the mean of the distribution of values of the genes corresponding to the term analysed. Blue ellipse delimits the confidence interval for all the values and red ellipse delimits the confidence interval for the term analysed. The red ellipse marks the trend of the relationship between both variables. (30.60 MB ZIP) [file pone.0010348.s009.zip]

Archive with 2 entries (2 files):
- Montaner_File_S3A-GO_dermatitis_and_psoriasis_bp.pdf
- Montaner_File_S3B-KEGG_dermatitis_and_psoriasis.pdf
